# Supplementary material for: The Internet, Apps, and the Anesthesiologist
Source: Healthcare (Basel). 2023 Nov 20;11(22):3000. doi: 10.3390/healthcare11223000 (PMC10671284; doi:10.3390/healthcare11223000)
Supplement: Supplementary file 1 [file healthcare-11-03000-s001.zip]

Archive with 1 entries (1 files):
- healthcare-2698154-supplementary.pdf
